# Supplementary material for: Knock-Out of IKKepsilon Ameliorates Atherosclerosis and Fatty Liver Disease by Alterations of Lipid Metabolism in the PCSK9 Model in Mice
Source: Int J Mol Sci. 2024 Oct 5;25(19):10721. doi: 10.3390/ijms251910721 (PMC11476531; doi:10.3390/ijms251910721)
Supplement: Supplementary file 1 [file ijms-25-10721-s001.zip]

Archive with 2 entries (2 files):
- Suppl. Figures_IJMS_h.pptx
- Supplement_Lipidomics ijms.xlsx
