# Supplementary material for: Knock-Out of IKKepsilon Ameliorates Atherosclerosis and Fatty Liver Disease by Alterations of Lipid Metabolism in the PCSK9 Model in Mice
Source: Int J Mol Sci. 2024 Oct 5;25(19):10721. doi: 10.3390/ijms251910721 (PMC11476531; doi:10.3390/ijms251910721)
Supplement: Supplementary file 1 [file ijms-25-10721-s001.zip › Supplement_Lipidomics ijms.xlsx]

## Sheet: Extraction protocols
Extraction protocol - lipidomics - 10 µL of plasma in a 1.5 mL tube (Sarstedt, Nümbrecht, Germany) + 75 µL of internal standards solved in methanol + 250 µL of MTBE + 50 µL of 50 mM ammonium formate solution - Vortexing for 1 min - Centrifugation for 5 min at 18,213 x g and 4 °C - Transfer the upper layer (organic layer) into a glass vial - Re-extract the lower layer (water layer) with 100 µL MTB…

## Sheet: Materials
Reference and internal standards see the respective method details
Material	Purity	Vendor
Acetonitrile	LC-MS grade	CR
Ammonium formate	for mass spectrometry, ≥ 99.0 %	SA
Formic acid	98-100 %	AC
Isopropanol	LC-MS grade	CR
Methanol	LC-MS grade	CR
Methyl-tert butyl ether	HPLC grade	CR
Water	LC-MS grade	CR
AC = AppliChem, Darmstadt, Germany
CR = Carl Roth, Karlsruhe, Germany
SA = Sigma Aldrich, Munich, Germany

## Sheet: Lipidomics
LC-MS/MS Instrumentation and Analysis
Instrumentation
HPLC:	Thermo Vanquish Horizon
MS:	Thermo Orbitrap Exploris 480
Mode	H-ESI - positive and negative electrospray ionization
Column	Zorbax RRHD Eclipse Plus C8 2.1 x 50 mm, 1.8µm (Agilent)
Pre-column	Zorbax Eclipse Plus C8 2.1 mm, 1.8 µm (Agilent)
Analysis
Data Acquisition	Xcalibur 4.4
Data Evaluation	TraceFinder 5.1
Method	Scan + ddMS2
LC parameters
Solvents
A	Water + 0,1 % formic acid + 10 mM ammonium formate
B	Acetonitrile:isopropanol (2:3) + 0.1% formic acid
Gradient Elution
Time [min]	A [%]	B [%]	Flowrate [mL/min]
0	75	25	0.3
0.3	75	25	0.3
1.5	20	80	0.3
11	0	100	0.3
12	0	100	0.3
12.5	75	25	0.3
14	75	25	0.3
Injection Volume
Positive Ionization Mode	2 µL
Negative Ionization Mode	5 µL
Positive Ionization					Negative Ionization
MS parameters					MS parameters
Ion Source					Ion Source
Parameters	Value				Parameters	Value
Ion Source Type:	H-ESI				Ion Source Type:	H-ESI
Spray Voltage:	Static				Spray Voltage:	Static
Positive Ion (V):	3000				Positive Ion (V):	3000
Negative Ion (V):	2500				Negative Ion (V):	2500
Gas Mode:	Static				Gas Mode:	Static
Sheath Gas (Arb):	40				Sheath Gas (Arb):	40
Aux Gas (Arb):	20				Aux Gas (Arb):	20
Sweep Gas (Arb):	0				Sweep Gas (Arb):	0
Ion Transfer Tube Temp (°C):	260				Ion Transfer Tube Temp (°C):	260
Vaporizer Temp (°C):	290				Vaporizer Temp (°C):	290
MS Global Settings					MS Global Settings
Parameters	Value				Parameters	Value
Infusion Mode:	Liquid Chromatography				Infusion Mode:	Liquid Chromatography
Expected LC Peak Width (s):	6				Expected LC Peak Width (s):	6
Advanced Peak Determination:	TRUE				Advanced Peak Determination:	TRUE
Mild Trapping:	TRUE				Mild Trapping:	TRUE
Default Charge State:	1				Default Charge State:	1
Enable Xcalibur AcquireX method configurations:	TRUE				Enable Xcalibur AcquireX method configurations:	TRUE
Internal Mass Calibration:	RunStart EASY-IC™				Internal Mass Calibration:	RunStart EASY-IC™
Settings for Full Scan					Settings for Full Scan
Orbitrap Resolution:	120000				Orbitrap Resolution:	120000
Scan Range (m/z):	180-1500				Scan Range (m/z):	180-1500
RF Lens (%):	25				RF Lens (%):	25
AGC Target:	Custom				AGC Target:	Custom
Normalized AGC Target (%):	100				Normalized AGC Target (%):	100
Maximum Injection Time Mode:	Auto				Maximum Injection Time Mode:	Auto
Microscans:	1				Microscans:	1
Data Type:	Profile				Data Type:	Profile
Polarity:	Positive				Polarity:	Negative
Source Fragmentation:	Disabled				Source Fragmentation:	Disabled
Filters					Filters
Intensity					Intensity
Filter Type:	Intensity Threshold				Filter Type:	Intensity Threshold
Intensity Threshold:	5000				Intensity Threshold:	5000
Dynamic Exclusion					Dynamic Exclusion
Dynamic Exclusion Mode:	Custom				Dynamic Exclusion Mode:	Custom
Exclude after n times:	1				Exclude after n times:	1
Exclusion duration (s):	5				Exclusion duration (s):	5
Mass Tolerance:	ppm				Mass Tolerance:	ppm
Low	10				Low	10
High	10				High	10
Exclude isotopes:	TRUE				Exclude isotopes:	TRUE
Perform dependent scan on single charge state per precursor only:	FALSE				Perform dependent scan on single charge state per precursor only:	FALSE
Targeted Mass					Targeted Mass
Mass List					Mass List
Mass List Type:	m/z				Mass List Type:	m/z
Time Mode:	Start/End Time				Time Mode:	Start/End Time
Include Intensity Threshold:	TRUE				Include Intensity Threshold:	TRUE
Add Mass List Targets Determined by Xcalibur AcquireX:	TRUE				Add Mass List Targets Determined by Xcalibur AcquireX:	TRUE
Compound	m/z	t start (min)	t stop (min)	Intensity Threshold	Compound	m/z	t start (min)	t stop (min)	Intensity Threshold
MRFA (Placeholder)	524.265	0	14	0	MRFA (Placeholder)	524.265	0	14	0
Mass Tolerance:	ppm				Mass Tolerance:	ppm
Low:	10				Low:	10
High:	10				High:	10
Set Collision Energy per Compound:	FALSE				Set Collision Energy per Compound:	FALSE
Perform dependent scan on most intense ion if no targets are found:	TRUE				Perform dependent scan on most intense ion if no targets are found:	TRUE
Targeted Mass Exclusion					Targeted Mass Exclusion
Mass List					Mass List
Mass List Type:	m/z				Mass List Type:	m/z
Time Mode:	Start/End Time				Time Mode:	Start/End Time
Include Intensity Threshold:	TRUE				Include Intensity Threshold:	TRUE
Add Mass List Targets Determined by Xcalibur AcquireX:	TRUE				Add Mass List Targets Determined by Xcalibur AcquireX:	TRUE
Compound	m/z	t start (min)	t stop (min)	Intensity Threshold	Compound	m/z	t start (min)	t stop (min)	Intensity Threshold
Mass list created via AcquireX					Mass list created via AcquireX
Mass Tolerance:	ppm				Mass Tolerance:	ppm
Low:	10				Low:	10
High:	10				High:	10
Apex Detection					Apex Detection
Desired Apex Window (%):	30				Desired Apex Window (%):	30
Data Dependent					Data Dependent
Data Dependent Mode:	Cycle Time				Data Dependent Mode:	Cycle Time
Time between Master Scans (sec):	0.6				Time between Master Scans (sec):	0.6
Settings for ddMS2					Settings for ddMS2
Multiplex Ions:	FALSE				Multiplex Ions:	FALSE
Isolation Window (m/z):	1				Isolation Window (m/z):	1
Isolation Offset:	Off				Isolation Offset:	Off
Collision Energy Mode:	Stepped				Collision Energy Mode:	Stepped
Collision Energy Type:	Normalized				Collision Energy Type:	Normalized
HCD Collision Energies (V):	15,30,50				HCD Collision Energies (V):	15,30,50
Orbitrap Resolution:	15000				Orbitrap Resolution:	15000
Scan Range Mode:	Auto				Scan Range Mode:	Auto
AGC Target:	Custom				AGC Target:	Custom
Normalized AGC Target (%):	10				Normalized AGC Target (%):	10
Maximum Injection Time Mode:	Auto				Maximum Injection Time Mode:	Auto
Microscans:	1				Microscans:	1
Data Type:	Centroid				Data Type:	Centroid
Setting for AcquireX
Algorithm:	Background Exclusion
Description:	Create and use an exclusion list of constant background ions and peaks to reduce background fragmentation in your ID runs.
Used reference sample:	An extraced blank sample was used to create the exclusion lists for positive and negative ionization modes.
Exclusion Override Factor:	3
Excluison List Peak Window Extension (s):	6
Internal Standards
Isotopically labeled internal standard	Vendor	Category	Concentration of standard working solution [ng/mL]	Volume of working solution [µL]	Sample Volume [µL]	Concentration related to sample [ng/mL]
Arachidonic acid-d8	Cayman Chemicals	D	100	75	10	750
CE 18:1-d7	Avanti Polar Lipids	J	5000	75	10	37500
Cer d18:1/16:0-d7	Avanti Polar Lipids	A	20	75	10	150
Cholesterol-d7	Avanti Polar Lipids	K	7506.7	75	10	56300.2
DG 15:0/18:1-d7	Avanti Polar Lipids	F	300	75	10	2250
LacCer d18:1/17:0	Avanti Polar Lipids	C	60	75	10	450
LPC 18:1-d7	Avanti Polar Lipids	F	300	75	10	2250
LPC O-16:0-d4	Cayman Chemicals	A	20	75	10	150
LPE 18:1-d7	Avanti Polar Lipids	A	20	75	10	150
LPG 17:1	Avanti Polar Lipids	A	20	75	10	150
LPI 17:1	Avanti Polar Lipids	A	20	75	10	150
PC 15:0/18:1-d7	Avanti Polar Lipids	I	2000	75	10	15000
PC O-18:0/18:1-d9	Avanti Polar Lipids	E	200	75	10	1500
PE 15:0/18:1-d7	Avanti Polar Lipids	D	100	75	10	750
PG 15:0/18:1-d7	Avanti Polar Lipids	D	100	75	10	750
PI 15:0/18:1-d7	Avanti Polar Lipids	D	100	75	10	750
PS 15:0/18:1-d7	Avanti Polar Lipids	B	25.1	75	10	188.25
SM d18:1/18:1-d9	Avanti Polar Lipids	G	400	75	10	3000
TG 14:0/16:1/14:0-d5	Avanti Polar Lipids	H	600	75	10	4500
TG 15:0/18:1-d7/15:0	Avanti Polar Lipids	H	600	75	10	4500
TG 20:0/20:1/20:0-d5	Avanti Polar Lipids	H	600	75	10	4500
*Avanti Polar Lipids	Alabaster, AL, USA
*Cayman Chemicals	Ann Arbor, MI, USA
Acceptance criteria
The following analytes were excluded from data evaluation:
- Analytes showing a mass error > 5 ppm
- Analytes showing an isotope score < 40 (10 ppm, 90% intensity)
- Analytes without identity confirmation via spectral library matching or reference substance measurements
- Analytes containing only missing values in QC samples and study samples
- Analytes containing > 50% missing values in QC samples and study samples
- Analytes showing > 30% area RSD in QC samples
Evaluated compounds
Compound Name	Compound Type	Compound Formula	m/z	Polarity	Adduct	Charge State	Retention Time
CAR 10:0	Target Compound	C17H33NO4	316.248	Positive	M+H	1	2.01
CAR 14:0	Target Compound	C21H41NO4	372.311	Positive	M+H	1	2.37
CAR 14:1	Target Compound	C21H39NO4	370.295	Positive	M+H	1	2.28
CAR 16:0	Target Compound	C23H45NO4	400.342	Positive	M+H	1	2.5
CAR 16:1	Target Compound	C23H43NO4	398.326	Positive	M+H	1	2.41
CAR 18:0	Target Compound	C25H49NO4	428.373	Positive	M+H	1	2.64
CAR 18:1	Target Compound	C25H47NO4	426.358	Positive	M+H	1	2.54
CAR 18:2	Target Compound	C25H45NO4	424.342	Positive	M+H	1	2.45
CAR 20:0	Target Compound	C27H53NO4	456.405	Positive	M+H	1	2.81
CAR 20:1	Target Compound	C27H51NO4	454.389	Positive	M+H	1	2.67
CAR 20:4	Target Compound	C27H45NO4	448.342	Positive	M+H	1	2.44
CE 18:1-d7	Internal Standard	D7C45H71O2	675.678	Positive	M+NH4	1	9.37
Cer 18:0;O2/16:0	Target Compound	C34H69NO3	540.535	Positive	M+H	1	5.09
Cer 18:0;O2/22:0	Target Compound	C40H81NO3	624.629	Positive	M+H	1	6.84
Cer 18:0;O2/24:0	Target Compound	C42H85NO3	652.66	Positive	M+H	1	7.44
Cer 18:0;O2/24:1	Target Compound	C42H83NO3	650.645	Positive	M+H	1	6.86
Cer 18:1;O2/16:0	Target Compound	C34H67NO3	538.519	Positive	M+H	1	4.9
Cer 18:1;O2/18:0	Target Compound	C36H71NO3	566.551	Positive	M+H	1	5.44
Cer 18:1;O2/20:0	Target Compound	C38H75NO3	594.582	Positive	M+H	1	6.03
Cer 18:1;O2/21:0	Target Compound	C39H77NO3	608.598	Positive	M+H	1	6.37
Cer 18:1;O2/22:0	Target Compound	C40H79NO3	622.613	Positive	M+H	1	6.64
Cer 18:1;O2/23:0	Target Compound	C41H81NO3	636.629	Positive	M+H	1	6.96
Cer 18:1;O2/24:0	Target Compound	C42H83NO3	650.645	Positive	M+H	1	7.24
Cer 18:1;O2/24:1	Target Compound	C42H81NO3	648.629	Positive	M+H	1	6.64
Cer 18:2;O2/22:0	Target Compound	C40H77NO3	620.598	Positive	M+H	1	6.12
Cer 18:2;O2/23:0	Target Compound	C41H79NO3	634.613	Positive	M+H	1	6.38
Cer 18:2;O2/24:1	Target Compound	C42H79NO3	646.613	Positive	M+H	1	6.16
Cholesterol-d7	Internal Standard	D7C27H39O	376.396	Positive	M-OH-	1	3.93
DG 15:0/18:1-d7	Internal Standard	D7C36H61O5	605.584	Positive	M+NH4	1	5.56
DG 34:1	Target Compound	C37H70O5	612.556	Positive	M+NH4	1	5.86
DG 36:2	Target Compound	C39H72O5	638.572	Positive	M+NH4	1	5.97
DG 36:3	Target Compound	C39H70O5	636.556	Positive	M+NH4	1	5.5
DG 36:4	Target Compound	C39H68O5	634.54	Positive	M+NH4	1	5.06
DG 38:5	Target Compound	C41H70O5	660.556	Positive	M+NH4	1	5.38
DG 38:6	Target Compound	C41H68O5	658.54	Positive	M+NH4	1	4.94
DG 40:7	Target Compound	C43H70O5	684.556	Positive	M+NH4	1	5.17
Hex2Cer 18:1;O2/16:0	Target Compound	C46H87NO13	862.625	Positive	M+H	1	4.22
Hex2Cer 18:1;O2/24:0	Target Compound	C54H103NO13	974.75	Positive	M+H	1	6.32
Hex2Cer 18:1;O2/24:1	Target Compound	C54H101NO13	972.735	Positive	M+H	1	5.74
HexCer 18:1;O2/18:0	Target Compound	C42H81NO8	728.603	Positive	M+H	1	4.91
HexCer 18:1;O2/20:0	Target Compound	C44H85NO8	756.635	Positive	M+H	1	5.45
HexCer 18:1;O2/22:0	Target Compound	C46H89NO8	784.666	Positive	M+H	1	6.03
HexCer 18:1;O2/22:1	Target Compound	C46H87NO8	782.65	Positive	M+H	1	5.53
HexCer 18:1;O2/24:0	Target Compound	C48H93NO8	812.697	Positive	M+H	1	6.62
HexCer 18:1;O2/24:1	Target Compound	C48H91NO8	810.682	Positive	M+H	1	6.02
HexCer 18:1;O2/24:2	Target Compound	C48H89NO8	808.666	Positive	M+H	1	5.55
LPC 14:0	Target Compound	C22H46NO7P	468.308	Positive	M+H	1	2.45
LPC 15:0	Target Compound	C23H48NO7P	482.324	Positive	M+H	1	2.53
LPC 16:0	Target Compound	C24H50NO7P	496.34	Positive	M+H	1	2.6
LPC 16:1	Target Compound	C24H48NO7P	494.324	Positive	M+H	1	2.5
LPC 17:0	Target Compound	C25H52NO7P	510.355	Positive	M+H	1	2.68
LPC 18:0	Target Compound	C26H54NO7P	524.371	Positive	M+H	1	2.78
LPC 18:1	Target Compound	C26H52NO7P	522.355	Positive	M+H	1	2.64
LPC 18:1-d7	Internal Standard	D7C26H45NO7P	529.399	Positive	M+H	1	2.64
LPC 18:2	Target Compound	C26H50NO7P	520.34	Positive	M+H	1	2.53
LPC 18:3	Target Compound	C26H48NO7P	518.324	Positive	M+H	1	2.46
LPC 19:0	Target Compound	C27H56NO7P	538.387	Positive	M+H	1	2.88
LPC 19:1	Target Compound	C27H54NO7P	536.371	Positive	M+H	1	2.72
LPC 20:0	Target Compound	C28H58NO7P	552.402	Positive	M+H	1	3
LPC 20:1	Target Compound	C28H56NO7P	550.387	Positive	M+H	1	2.81
LPC 20:2	Target Compound	C28H54NO7P	548.371	Positive	M+H	1	2.67
LPC 20:4	Target Compound	C28H50NO7P	544.34	Positive	M+H	1	2.52
LPC 22:0	Target Compound	C30H62NO7P	580.434	Positive	M+H	1	3.29
LPC 22:4	Target Compound	C30H54NO7P	572.371	Positive	M+H	1	2.62
LPC 22:5	Target Compound	C30H52NO7P	570.355	Positive	M+H	1	2.57
LPC 22:6	Target Compound	C30H50NO7P	568.34	Positive	M+H	1	2.49
LPC 24:0	Target Compound	C32H66NO7P	608.465	Positive	M+H	1	3.64
LPC 24:1	Target Compound	C32H64NO7P	606.449	Positive	M+H	1	3.29
LPC O-16:0-d4	Internal Standard	D4C24H48NO6P	486.386	Positive	M+H	1	2.69
LPC O-24:1	Target Compound	C32H66NO6P	592.47	Positive	M+H	1	3.47
LPE 18:1-d7	Internal Standard	D7C23H39NO7P	487.352	Positive	M+H	1	2.68
PC 15:0/18:1-d7	Internal Standard	D7C41H73NO8P	753.613	Positive	M+H	1	4.45
PC 28:0	Target Compound	C36H72NO8P	678.507	Positive	M+H	1	3.79
PC 29:0	Target Compound	C37H74NO8P	692.522	Positive	M+H	1	3.95
PC 30:0	Target Compound	C38H76NO8P	706.538	Positive	M+H	1	4.16
PC 30:1	Target Compound	C38H74NO8P	704.522	Positive	M+H	1	3.91
PC 30:2	Target Compound	C38H72NO8P	702.507	Positive	M+H	1	3.59
PC 31:0	Target Compound	C39H78NO8P	720.554	Positive	M+H	1	4.37
PC 31:1	Target Compound	C39H76NO8P	718.538	Positive	M+H	1	4.05
PC 31:2	Target Compound	C39H74NO8P	716.522	Positive	M+H	1	3.66
PC 32:0	Target Compound	C40H80NO8P	734.569	Positive	M+H	1	4.59
PC 32:1	Target Compound	C40H78NO8P	732.554	Positive	M+H	1	4.25
PC 32:2	Target Compound	C40H76NO8P	730.538	Positive	M+H	1	3.92
PC 33:0	Target Compound	C41H82NO8P	748.585	Positive	M+H	1	4.82
PC 33:1	Target Compound	C41H80NO8P	746.569	Positive	M+H	1	4.46
PC 33:2	Target Compound	C41H78NO8P	744.554	Positive	M+H	1	4.12
PC 34:0	Target Compound	C42H84NO8P	762.601	Positive	M+H	1	5.08
PC 34:0;O	Target Compound	C42H82NO9P	776.58	Positive	M+H	1	4.19
PC 34:1	Target Compound	C42H82NO8P	760.585	Positive	M+H	1	4.69
PC 34:2	Target Compound	C42H80NO8P	758.569	Positive	M+H	1	4.33
PC 34:3	Target Compound	C42H78NO8P	756.554	Positive	M+H	1	4
PC 34:4	Target Compound	C42H76NO8P	754.538	Positive	M+H	1	3.9
PC 35:0	Target Compound	C43H86NO8P	776.616	Positive	M+H	1	5.33
PC 35:1	Target Compound	C43H84NO8P	774.601	Positive	M+H	1	4.93
PC 35:2	Target Compound	C43H82NO8P	772.585	Positive	M+H	1	4.55
PC 35:3	Target Compound	C43H80NO8P	770.569	Positive	M+H	1	4.21
PC 36:0	Target Compound	C44H88NO8P	790.632	Positive	M+H	1	5.6
PC 36:1	Target Compound	C44H86NO8P	788.616	Positive	M+H	1	5.19
PC 36:2	Target Compound	C44H84NO8P	786.601	Positive	M+H	1	4.79
PC 36:3	Target Compound	C44H82NO8P	784.585	Positive	M+H	1	4.42
PC 36:4	Target Compound	C44H80NO8P	782.569	Positive	M+H	1	4.27
PC 36:5	Target Compound	C44H78NO8P	780.554	Positive	M+H	1	3.96
PC 36:6	Target Compound	C44H76NO8P	778.538	Positive	M+H	1	3.74
PC 37:1	Target Compound	C45H88NO8P	802.632	Positive	M+H	1	5.46
PC 37:2	Target Compound	C45H86NO8P	800.616	Positive	M+H	1	5.05
PC 37:3	Target Compound	C45H84NO8P	798.601	Positive	M+H	1	4.64
PC 37:4	Target Compound	C45H82NO8P	796.585	Positive	M+H	1	4.48
PC 37:6	Target Compound	C45H78NO8P	792.554	Positive	M+H	1	3.92
PC 38:0	Target Compound	C46H92NO8P	818.663	Positive	M+H	1	6.17
PC 38:1	Target Compound	C46H90NO8P	816.648	Positive	M+H	1	5.71
PC 38:2	Target Compound	C46H88NO8P	814.632	Positive	M+H	1	5.26
PC 38:3	Target Compound	C46H86NO8P	812.616	Positive	M+H	1	4.91
PC 38:4	Target Compound	C46H84NO8P	810.601	Positive	M+H	1	4.73
PC 38:5	Target Compound	C46H82NO8P	808.585	Positive	M+H	1	4.36
PC 38:6	Target Compound	C46H80NO8P	806.569	Positive	M+H	1	4.11
PC 38:7	Target Compound	C46H78NO8P	804.554	Positive	M+H	1	3.82
PC 39:1	Target Compound	C47H92NO8P	830.663	Positive	M+H	1	5.99
PC 39:2	Target Compound	C47H90NO8P	828.648	Positive	M+H	1	5.57
PC 39:3	Target Compound	C47H88NO8P	826.632	Positive	M+H	1	5.17
PC 39:4	Target Compound	C47H86NO8P	824.616	Positive	M+H	1	4.97
PC 39:5	Target Compound	C47H84NO8P	822.601	Positive	M+H	1	4.55
PC 39:6	Target Compound	C47H82NO8P	820.585	Positive	M+H	1	4.3
PC 39:7	Target Compound	C47H80NO8P	818.569	Positive	M+H	1	3.99
PC 40:0	Target Compound	C48H96NO8P	846.695	Positive	M+H	1	6.77
PC 40:1	Target Compound	C48H94NO8P	844.679	Positive	M+H	1	6.31
PC 40:2	Target Compound	C48H92NO8P	842.663	Positive	M+H	1	5.83
PC 40:4	Target Compound	C48H88NO8P	838.632	Positive	M+H	1	5.24
PC 40:6	Target Compound	C48H84NO8P	834.601	Positive	M+H	1	4.55
PC 40:7	Target Compound	C48H82NO8P	832.585	Positive	M+H	1	4.18
PC 40:8	Target Compound	C48H80NO8P	830.569	Positive	M+H	1	3.92
PC 41:6	Target Compound	C49H86NO8P	848.616	Positive	M+H	1	4.78
PC 42:1	Target Compound	C50H98NO8P	872.71	Positive	M+H	1	6.9
PC 42:10	Target Compound	C50H80NO8P	854.569	Positive	M+H	1	3.8
PC 42:2	Target Compound	C50H96NO8P	870.695	Positive	M+H	1	6.46
PC 42:7	Target Compound	C50H86NO8P	860.616	Positive	M+H	1	4.6
PC 42:8	Target Compound	C50H84NO8P	858.601	Positive	M+H	1	4.23
PC 42:9	Target Compound	C50H82NO8P	856.585	Positive	M+H	1	3.97
PC 44:4	Target Compound	C52H96NO8P	894.695	Positive	M+H	1	6.37
PC 44:5	Target Compound	C52H94NO8P	892.679	Positive	M+H	1	5.78
PC O-16:0_16:0	Target Compound	C40H82NO7P	720.59	Positive	M+H	1	4.93
PC O-16:0_18:2	Target Compound	C42H82NO7P	744.59	Positive	M+H	1	4.98
PC O-16:0_20:4	Target Compound	C44H82NO7P	768.59	Positive	M+H	1	4.57
PC O-16:1_16:0	Target Compound	C40H80NO7P	718.575	Positive	M+H	1	4.88
PC O-16:1_18:1	Target Compound	C42H82NO7P	744.59	Positive	M+H	1	4.64
PC O-16:1_18:2	Target Compound	C42H80NO7P	742.575	Positive	M+H	1	4.59
PC O-16:1_20:4	Target Compound	C44H80NO7P	766.575	Positive	M+H	1	4.51
PC O-18:0/18:1-d9	Internal Standard	D9C44H77NO7P	781.678	Positive	M+H	1	5.49
PC O-18:0_20:4	Target Compound	C46H86NO7P	796.621	Positive	M+H	1	5.07
PC O-18:1_18:1	Target Compound	C44H86NO7P	772.621	Positive	M+H	1	5.15
PC O-18:1_18:2	Target Compound	C44H84NO7P	770.606	Positive	M+H	1	4.72
PC O-18:1_20:4	Target Compound	C46H84NO7P	794.606	Positive	M+H	1	4.64
PC O-32:2	Target Compound	C40H78NO7P	716.559	Positive	M+H	1	4.53
PC O-34:1	Target Compound	C42H84NO7P	746.606	Positive	M+H	1	5.01
PC O-36:1	Target Compound	C44H88NO7P	774.637	Positive	M+H	1	5.58
PC O-37:6	Target Compound	C45H80NO7P	778.575	Positive	M+H	1	4.46
PC O-38:7	Target Compound	C46H80NO7P	790.575	Positive	M+H	1	4.34
PC O-40:6	Target Compound	C48H86NO7P	820.621	Positive	M+H	1	4.63
PC O-40:7	Target Compound	C48H84NO7P	818.606	Positive	M+H	1	4.46
PE 15:0/18:1-d7	Internal Standard	D7C38H67NO8P	711.566	Positive	M+H	1	4.61
PG 15:0/18:1-d7	Internal Standard	D7C39H68O10P	759.588	Positive	M+NH4	1	4
PI 15:0/18:1-d7	Internal Standard	D7C42H72O13P	847.604	Positive	M+NH4	1	3.91
PS 15:0/18:1-d7	Internal Standard	D7C39H67NO10P	755.556	Positive	M+H	1	4.04
SE 27:1/18:1	Target Compound	C45H78O2	668.634	Positive	M+NH4	1	9.39
SE 27:1/18:2	Target Compound	C45H76O2	666.618	Positive	M+NH4	1	8.97
SE 27:1/18:3	Target Compound	C45H74O2	664.603	Positive	M+NH4	1	8.57
SE 27:1/20:3	Target Compound	C47H78O2	692.634	Positive	M+NH4	1	9.04
SE 27:1/20:4	Target Compound	C47H76O2	690.618	Positive	M+NH4	1	8.7
SE 27:1/20:5	Target Compound	C47H74O2	688.603	Positive	M+NH4	1	8.29
SE 27:1/22:6	Target Compound	C49H76O2	714.618	Positive	M+NH4	1	8.42
SM 30:1;O2	Target Compound	C35H71N2O6P	647.512	Positive	M+H	1	3.52
SM 32:0;O2	Target Compound	C37H77N2O6P	677.559	Positive	M+H	1	4.01
SM 32:1;O2	Target Compound	C37H75N2O6P	675.544	Positive	M+H	1	3.87
SM 32:2;O2	Target Compound	C37H73N2O6P	673.528	Positive	M+H	1	3.56
SM 33:1;O2	Target Compound	C38H77N2O6P	689.559	Positive	M+H	1	4.04
SM 34:0;O2	Target Compound	C39H81N2O6P	705.591	Positive	M+H	1	4.42
SM 34:1;O2	Target Compound	C39H79N2O6P	703.575	Positive	M+H	1	4.24
SM 34:1;O3	Target Compound	C39H79N2O7P	719.57	Positive	M+H	1	4.08
SM 34:2;O2	Target Compound	C39H77N2O6P	701.559	Positive	M+H	1	3.91
SM 35:1;O2	Target Compound	C40H81N2O6P	717.591	Positive	M+H	1	4.47
SM 35:2;O2	Target Compound	C40H79N2O6P	715.575	Positive	M+H	1	4.14
SM 36:0;O2	Target Compound	C41H85N2O6P	733.622	Positive	M+H	1	4.9
SM 36:1;O2	Target Compound	C41H83N2O6P	731.606	Positive	M+H	1	4.7
SM 36:2;O2	Target Compound	C41H81N2O6P	729.591	Positive	M+H	1	4.34
SM 36:3;O2	Target Compound	C41H79N2O6P	727.575	Positive	M+H	1	4.02
SM 37:1;O2	Target Compound	C42H85N2O6P	745.622	Positive	M+H	1	4.97
SM 38:0;O2	Target Compound	C43H89N2O6P	761.653	Positive	M+H	1	5.43
SM 38:1;O2	Target Compound	C43H87N2O6P	759.637	Positive	M+H	1	5.22
SM 38:2;O2	Target Compound	C43H85N2O6P	757.622	Positive	M+H	1	4.82
SM 39:1;O2	Target Compound	C44H89N2O6P	773.653	Positive	M+H	1	5.55
SM 39:2;O2	Target Compound	C44H87N2O6P	771.637	Positive	M+H	1	5.04
SM 40:0;O2	Target Compound	C45H93N2O6P	789.684	Positive	M+H	1	6.01
SM 40:1;O2	Target Compound	C45H91N2O6P	787.669	Positive	M+H	1	5.79
SM 40:2;O2	Target Compound	C45H89N2O6P	785.653	Positive	M+H	1	5.33
SM 40:3;O2	Target Compound	C45H87N2O6P	783.637	Positive	M+H	1	4.83
SM 41:0;O2	Target Compound	C46H95N2O6P	803.7	Positive	M+H	1	6.32
SM 41:1;O2	Target Compound	C46H93N2O6P	801.684	Positive	M+H	1	6.1
SM 41:2;O2	Target Compound	C46H91N2O6P	799.669	Positive	M+H	1	5.57
SM 41:3;O2	Target Compound	C46H89N2O6P	797.653	Positive	M+H	1	5.08
SM 42:0;O2	Target Compound	C47H97N2O6P	817.716	Positive	M+H	1	6.62
SM 42:1;O2	Target Compound	C47H95N2O6P	815.7	Positive	M+H	1	6.4
SM 42:1;O3	Target Compound	C47H95N2O7P	831.695	Positive	M+H	1	5.54
SM 42:2;O2	Target Compound	C47H93N2O6P	813.684	Positive	M+H	1	5.79
SM 42:3;O2	Target Compound	C47H91N2O6P	811.669	Positive	M+H	1	5.34
SM 42:4;O2	Target Compound	C47H89N2O6P	809.653	Positive	M+H	1	4.89
SM 42:5;O2	Target Compound	C47H87N2O6P	807.637	Positive	M+H	1	4.61
SM 43:1;O2	Target Compound	C48H97N2O6P	829.716	Positive	M+H	1	6.69
SM 43:2;O2	Target Compound	C48H95N2O6P	827.7	Positive	M+H	1	6.07
SM 44:2;O2	Target Compound	C49H97N2O6P	841.716	Positive	M+H	1	6.35
SM 44:3;O2	Target Compound	C49H95N2O6P	839.7	Positive	M+H	1	5.92
TG 14:0/16:1/14:0-d5	Internal Standard	C47H83D5O6	771.723	Positive	M+NH4	1	8.24
TG 15:0/18:1-d7/15:0	Internal Standard	D7C51H89O6	829.798	Positive	M+NH4	1	9.07
TG 20:0/20:1/20:0-d5	Internal Standard	C63H115D5O6	995.974	Positive	M+NH4	1	10.88
TG 34:0	Target Compound	C37H70O6	628.551	Positive	M+NH4	1	6.11
TG 42:1	Target Compound	C45H84O6	738.661	Positive	M+NH4	1	7.82
TG 42:2	Target Compound	C45H82O6	736.645	Positive	M+NH4	1	7.38
TG 44:1	Target Compound	C47H88O6	766.692	Positive	M+NH4	1	8.28
TG 44:2	Target Compound	C47H86O6	764.676	Positive	M+NH4	1	7.88
TG 44:3	Target Compound	C47H84O6	762.661	Positive	M+NH4	1	7.46
TG 46:1	Target Compound	C49H92O6	794.723	Positive	M+NH4	1	8.7
TG 46:2	Target Compound	C49H90O6	792.708	Positive	M+NH4	1	8.33
TG 46:3	Target Compound	C49H88O6	790.692	Positive	M+NH4	1	7.96
TG 47:2	Target Compound	C50H92O6	806.723	Positive	M+NH4	1	8.58
TG 48:0	Target Compound	C51H98O6	824.77	Positive	M+NH4	1	9.42
TG 48:1	Target Compound	C51H96O6	822.755	Positive	M+NH4	1	9.09
TG 48:2	Target Compound	C51H94O6	820.739	Positive	M+NH4	1	8.75
TG 48:3	Target Compound	C51H92O6	818.723	Positive	M+NH4	1	8.38
TG 48:4	Target Compound	C51H90O6	816.708	Positive	M+NH4	1	8.01
TG 49:1	Target Compound	C52H98O6	836.77	Positive	M+NH4	1	9.28
TG 49:3	Target Compound	C52H94O6	832.739	Positive	M+NH4	1	8.61
TG 49:4	Target Compound	C52H92O6	830.723	Positive	M+NH4	1	8.26
TG 50:0	Target Compound	C53H102O6	852.801	Positive	M+NH4	1	9.76
TG 50:1	Target Compound	C53H100O6	850.786	Positive	M+NH4	1	9.45
TG 50:2	Target Compound	C53H98O6	848.77	Positive	M+NH4	1	9.13
TG 50:3	Target Compound	C53H96O6	846.755	Positive	M+NH4	1	8.79
TG 50:4	Target Compound	C53H94O6	844.739	Positive	M+NH4	1	8.43
TG 50:5	Target Compound	C53H92O6	842.723	Positive	M+NH4	1	8.14
TG 51:1	Target Compound	C54H102O6	864.801	Positive	M+NH4	1	9.63
TG 51:2	Target Compound	C54H100O6	862.786	Positive	M+NH4	1	9.32
TG 51:3	Target Compound	C54H98O6	860.77	Positive	M+NH4	1	8.99
TG 51:4	Target Compound	C54H96O6	858.755	Positive	M+NH4	1	8.64
TG 52:0	Target Compound	C55H106O6	880.833	Positive	M+NH4	1	10.08
TG 52:1	Target Compound	C55H104O6	878.817	Positive	M+NH4	1	9.79
TG 52:2	Target Compound	C55H102O6	876.801	Positive	M+NH4	1	9.5
TG 52:3	Target Compound	C55H100O6	874.786	Positive	M+NH4	1	9.17
TG 52:4	Target Compound	C55H98O6	872.77	Positive	M+NH4	1	8.83
TG 52:5	Target Compound	C55H96O6	870.755	Positive	M+NH4	1	8.49
TG 52:6	Target Compound	C55H94O6	868.739	Positive	M+NH4	1	8.29
TG 52:7	Target Compound	C55H92O6	866.723	Positive	M+NH4	1	7.99
TG 53:1	Target Compound	C56H106O6	892.833	Positive	M+NH4	1	9.95
TG 53:2	Target Compound	C56H104O6	890.817	Positive	M+NH4	1	9.67
TG 53:3	Target Compound	C56H102O6	888.801	Positive	M+NH4	1	9.36
TG 53:4	Target Compound	C56H100O6	886.786	Positive	M+NH4	1	9.03
TG 53:5	Target Compound	C56H98O6	884.77	Positive	M+NH4	1	8.7
TG 54:1	Target Compound	C57H108O6	906.848	Positive	M+NH4	1	10.11
TG 54:2	Target Compound	C57H106O6	904.833	Positive	M+NH4	1	9.83
TG 54:3	Target Compound	C57H104O6	902.817	Positive	M+NH4	1	9.54
TG 54:4	Target Compound	C57H102O6	900.801	Positive	M+NH4	1	9.22
TG 54:5	Target Compound	C57H100O6	898.786	Positive	M+NH4	1	8.9
TG 54:6	Target Compound	C57H98O6	896.77	Positive	M+NH4	1	8.57
TG 54:7	Target Compound	C57H96O6	894.755	Positive	M+NH4	1	8.28
TG 55:1	Target Compound	C58H110O6	920.864	Positive	M+NH4	1	10.26
TG 55:2	Target Compound	C58H108O6	918.848	Positive	M+NH4	1	9.98
TG 55:3	Target Compound	C58H106O6	916.833	Positive	M+NH4	1	9.7
TG 55:4	Target Compound	C58H104O6	914.817	Positive	M+NH4	1	9.39
TG 55:5	Target Compound	C58H102O6	912.801	Positive	M+NH4	1	9.1
TG 55:6	Target Compound	C58H100O6	910.786	Positive	M+NH4	1	8.91
TG 56:1	Target Compound	C59H112O6	934.88	Positive	M+NH4	1	10.4
TG 56:2	Target Compound	C59H110O6	932.864	Positive	M+NH4	1	10.14
TG 56:3	Target Compound	C59H108O6	930.848	Positive	M+NH4	1	9.86
TG 56:4	Target Compound	C59H106O6	928.833	Positive	M+NH4	1	9.57
TG 56:5	Target Compound	C59H104O6	926.817	Positive	M+NH4	1	9.32
TG 56:6	Target Compound	C59H102O6	924.801	Positive	M+NH4	1	9.09
TG 56:7	Target Compound	C59H100O6	922.786	Positive	M+NH4	1	8.8
TG 56:8	Target Compound	C59H98O6	920.77	Positive	M+NH4	1	8.48
TG 56:9	Target Compound	C59H96O6	918.755	Positive	M+NH4	1	8.13
TG 57:1	Target Compound	C60H114O6	948.895	Positive	M+NH4	1	10.55
TG 57:2	Target Compound	C60H112O6	946.88	Positive	M+NH4	1	10.28
TG 57:3	Target Compound	C60H110O6	944.864	Positive	M+NH4	1	10.01
TG 57:4	Target Compound	C60H108O6	942.848	Positive	M+NH4	1	9.73
TG 58:1	Target Compound	C61H116O6	962.911	Positive	M+NH4	1	10.68
TG 58:10	Target Compound	C61H98O6	944.77	Positive	M+NH4	1	8.25
TG 58:11	Target Compound	C61H96O6	942.755	Positive	M+NH4	1	7.9
TG 58:2	Target Compound	C61H114O6	960.895	Positive	M+NH4	1	10.43
TG 58:3	Target Compound	C61H112O6	958.88	Positive	M+NH4	1	10.16
TG 58:4	Target Compound	C61H110O6	956.864	Positive	M+NH4	1	9.89
TG 58:5	Target Compound	C61H108O6	954.848	Positive	M+NH4	1	9.64
TG 58:6	Target Compound	C61H106O6	952.833	Positive	M+NH4	1	9.39
TG 58:7	Target Compound	C61H104O6	950.817	Positive	M+NH4	1	9.14
TG 58:8	Target Compound	C61H102O6	948.801	Positive	M+NH4	1	8.89
TG 58:9	Target Compound	C61H100O6	946.786	Positive	M+NH4	1	8.56
TG 59:2	Target Compound	C62H116O6	974.911	Positive	M+NH4	1	10.56
TG 59:3	Target Compound	C62H114O6	972.895	Positive	M+NH4	1	10.31
TG 59:4	Target Compound	C62H112O6	970.88	Positive	M+NH4	1	10.05
TG 60:10	Target Compound	C63H102O6	972.801	Positive	M+NH4	1	8.72
TG 60:11	Target Compound	C63H100O6	970.786	Positive	M+NH4	1	8.41
TG 60:12	Target Compound	C63H98O6	968.77	Positive	M+NH4	1	8.05
TG 60:2	Target Compound	C63H118O6	988.927	Positive	M+NH4	1	10.7
TG 60:3	Target Compound	C63H116O6	986.911	Positive	M+NH4	1	10.45
TG 60:4	Target Compound	C63H114O6	984.895	Positive	M+NH4	1	10.19
TG 60:5	Target Compound	C63H112O6	982.88	Positive	M+NH4	1	9.92
TG 60:6	Target Compound	C63H110O6	980.864	Positive	M+NH4	1	9.67
TG 60:7	Target Compound	C63H108O6	978.848	Positive	M+NH4	1	9.45
TG 60:8	Target Compound	C63H106O6	976.833	Positive	M+NH4	1	9.14
TG 62:2	Target Compound	C65H122O6	1016.96	Positive	M+NH4	1	10.94
TG 63:3	Target Compound	C65H120O6	1014.94	Positive	M+NH4	1	10.7
TG O-50:1	Target Compound	C53H102O5	836.807	Positive	M+NH4	1	9.99
TG O-50:2	Target Compound	C55H104O5	862.822	Positive	M+NH4	1	10.01
TG O-50:3	Target Compound	C55H102O5	860.807	Positive	M+NH4	1	9.71
TG O-52:3	Target Compound	C57H106O5	888.838	Positive	M+NH4	1	10.04
Arachidonic acid-d8	Internal Standard	D8C20H24O2	311.283	Negative	M-H	1	2.91
FA 16:0	Target Compound	C16H32O2	255.233	Negative	M-H	1	3.1
FA 16:1	Target Compound	C16H30O2	253.217	Negative	M-H	1	2.9
FA 18:1	Target Compound	C18H34O2	281.249	Negative	M-H	1	3.16
FA 18:2	Target Compound	C18H32O2	279.233	Negative	M-H	1	2.95
FA 18:3	Target Compound	C18H30O2	277.217	Negative	M-H	1	2.81
FA 20:4	Target Compound	C20H32O2	303.233	Negative	M-H	1	2.91
FA 22:4	Target Compound	C22H36O2	331.264	Negative	M-H	1	3.1
FA 22:6	Target Compound	C22H32O2	327.233	Negative	M-H	1	2.85
LPC 18:1-d7	Internal Standard	D7C26H45NO7P	573.39	Negative	M+HCO2	1	2.64
LPC O-16:0	Target Compound	C24H52NO6P	526.351	Negative	M+HCO2	1	2.69
LPC O-16:0-d4	Internal Standard	D4C24H48NO6P	530.377	Negative	M+HCO2	1	2.69
LPC O-16:1	Target Compound	C24H50NO6P	524.336	Negative	M+HCO2	1	2.68
LPC O-18:0	Target Compound	C26H56NO6P	554.383	Negative	M+HCO2	1	2.89
LPC O-18:1	Target Compound	C26H54NO6P	552.367	Negative	M+HCO2	1	2.73
LPE 16:0	Target Compound	C21H44NO7P	452.278	Negative	M-H	1	2.64
LPE 16:1	Target Compound	C21H42NO7P	450.263	Negative	M-H	1	2.52
LPE 17:0	Target Compound	C22H46NO7P	466.294	Negative	M-H	1	2.72
LPE 18:0	Target Compound	C23H48NO7P	480.31	Negative	M-H	1	2.82
LPE 18:1	Target Compound	C23H46NO7P	478.294	Negative	M-H	1	2.68
LPE 18:1-d7	Internal Standard	D7C23H39NO7P	485.338	Negative	M-H	1	2.68
LPE 18:2	Target Compound	C23H44NO7P	476.278	Negative	M-H	1	2.56
LPE 18:3	Target Compound	C23H42NO7P	474.263	Negative	M-H	1	2.46
LPE 20:3	Target Compound	C25H46NO7P	502.294	Negative	M-H	1	2.6
LPE 20:4	Target Compound	C25H44NO7P	500.278	Negative	M-H	1	2.54
LPE 20:5	Target Compound	C25H42NO7P	498.263	Negative	M-H	1	2.45
LPE 22:5	Target Compound	C27H46NO7P	526.294	Negative	M-H	1	2.58
LPE 22:6	Target Compound	C27H44NO7P	524.278	Negative	M-H	1	2.51
LPE O-16:1	Target Compound	C21H44NO6P	436.283	Negative	M-H	1	2.73
LPE O-18:1	Target Compound	C23H48NO6P	464.315	Negative	M-H	1	2.94
LPE O-18:2	Target Compound	C23H46NO6P	462.299	Negative	M-H	1	2.76
LPE O-20:1	Target Compound	C25H52NO6P	492.346	Negative	M-H	1	3.21
LPG 17:1	Internal Standard	C23H45O9P	495.273	Negative	M-H	1	2.26
LPG 18:1	Target Compound	C24H47O9P	509.288	Negative	M-H	1	2.56
LPG 18:2	Target Compound	C24H45O9P	507.273	Negative	M-H	1	2.46
LPI 16:0	Target Compound	C25H49O12P	571.289	Negative	M-H	1	2.5
LPI 17:1	Internal Standard	C26H49O12P	583.289	Negative	M-H	1	2.41
LPI 18:0	Target Compound	C27H53O12P	599.32	Negative	M-H	1	2.65
LPI 18:1	Target Compound	C27H51O12P	597.305	Negative	M-H	1	2.53
LPI 18:2	Target Compound	C27H49O12P	595.289	Negative	M-H	1	2.43
LPI 20:3	Target Compound	C29H51O12P	621.305	Negative	M-H	1	2.48
LPI 20:4	Target Compound	C29H49O12P	619.289	Negative	M-H	1	2.42
PC 15:0/18:1-d7	Internal Standard	D7C41H73NO8P	797.604	Negative	M+HCO2	1	4.45
PC 34:1;O	Target Compound	C42H80NO9P	818.555	Negative	M+HCO2	1	3.29
PC O-18:0/18:1-d9	Internal Standard	D9C44H77NO7P	825.669	Negative	M+HCO2	1	5.49
PE 15:0/18:1-d7	Internal Standard	D7C38H67NO8P	709.552	Negative	M-H	1	4.61
PE 32:1	Target Compound	C37H72NO8P	688.492	Negative	M-H	1	4.4
PE 34:1	Target Compound	C39H76NO8P	716.524	Negative	M-H	1	4.87
PE 34:2	Target Compound	C39H74NO8P	714.508	Negative	M-H	1	4.48
PE 34:3	Target Compound	C39H72NO8P	712.492	Negative	M-H	1	4.15
PE 36:1	Target Compound	C41H80NO8P	744.555	Negative	M-H	1	5.38
PE 36:2	Target Compound	C41H78NO8P	742.539	Negative	M-H	1	4.97
PE 36:3	Target Compound	C41H76NO8P	740.524	Negative	M-H	1	4.58
PE 36:4	Target Compound	C41H74NO8P	738.508	Negative	M-H	1	4.42
PE 36:5	Target Compound	C41H72NO8P	736.492	Negative	M-H	1	4.08
PE 37:4	Target Compound	C42H76NO8P	752.524	Negative	M-H	1	4.65
PE 38:2	Target Compound	C43H82NO8P	770.571	Negative	M-H	1	5.47
PE 38:4	Target Compound	C43H78NO8P	766.539	Negative	M-H	1	4.9
PE 38:6	Target Compound	C43H74NO8P	762.508	Negative	M-H	1	4.26
PE 40:4	Target Compound	C45H82NO8P	794.571	Negative	M-H	1	5.24
PE 40:6	Target Compound	C45H78NO8P	790.539	Negative	M-H	1	4.72
PE 40:7	Target Compound	C45H76NO8P	788.524	Negative	M-H	1	4.34
PE 40:8	Target Compound	C45H74NO8P	786.508	Negative	M-H	1	4.03
PE O-16:1_16:0	Target Compound	C37H74NO7P	674.513	Negative	M-H	1	5.09
PE O-16:1_18:1	Target Compound	C39H76NO7P	700.529	Negative	M-H	1	5.19
PE O-16:1_18:2	Target Compound	C39H74NO7P	698.513	Negative	M-H	1	4.78
PE O-16:1_20:4	Target Compound	C41H74NO7P	722.513	Negative	M-H	1	4.7
PE O-16:1_22:6	Target Compound	C43H74NO7P	746.513	Negative	M-H	1	4.51
PE O-18:1_18:1	Target Compound	C41H80NO7P	728.56	Negative	M-H	1	5.73
PE O-18:1_18:2	Target Compound	C41H78NO7P	726.544	Negative	M-H	1	5.29
PE O-18:1_20:4	Target Compound	C43H78NO7P	750.544	Negative	M-H	1	5.21
PE O-18:1_22:6	Target Compound	C45H78NO7P	774.544	Negative	M-H	1	5
PE O-36:1	Target Compound	C41H82NO7P	730.576	Negative	M-H	1	5.8
PE O-36:6	Target Compound	C41H72NO7P	720.497	Negative	M-H	1	4.35
PE O-38:2	Target Compound	C43H84NO7P	756.591	Negative	M-H	1	6.3
PE O-40:5	Target Compound	C45H82NO7P	778.576	Negative	M-H	1	5.76
PE O-40:8	Target Compound	C45H76NO7P	772.529	Negative	M-H	1	4.59
PG 15:0/18:1-d7	Internal Standard	D7C39H68O10P	740.546	Negative	M-H	1	4
PG 40:7	Target Compound	C46H77O10P	819.518	Negative	M-H	1	3.61
PI 15:0/18:1-d7	Internal Standard	D7C42H72O13P	828.562	Negative	M-H	1	3.91
PI 32:0	Target Compound	C41H79O13P	809.519	Negative	M-H	1	4.01
PI 32:1	Target Compound	C41H77O13P	807.503	Negative	M-H	1	3.75
PI 34:1	Target Compound	C43H81O13P	835.534	Negative	M-H	1	4.09
PI 34:2	Target Compound	C43H79O13P	833.519	Negative	M-H	1	3.81
PI 35:2	Target Compound	C44H81O13P	847.534	Negative	M-H	1	3.99
PI 36:1	Target Compound	C45H85O13P	863.566	Negative	M-H	1	4.52
PI 36:2	Target Compound	C45H83O13P	861.55	Negative	M-H	1	4.18
PI 36:3	Target Compound	C45H81O13P	859.534	Negative	M-H	1	3.89
PI 36:4	Target Compound	C45H79O13P	857.519	Negative	M-H	1	3.77
PI 36:5	Target Compound	C45H77O13P	855.503	Negative	M-H	1	3.53
PI 37:4	Target Compound	C46H81O13P	871.534	Negative	M-H	1	3.95
PI 38:3	Target Compound	C47H85O13P	887.566	Negative	M-H	1	4.29
PI 38:4	Target Compound	C47H83O13P	885.55	Negative	M-H	1	4.12
PI 38:5	Target Compound	C47H81O13P	883.534	Negative	M-H	1	3.84
PI 38:6	Target Compound	C47H79O13P	881.519	Negative	M-H	1	3.66
PI 40:5	Target Compound	C49H85O13P	911.566	Negative	M-H	1	4.19
PI 40:6	Target Compound	C49H83O13P	909.55	Negative	M-H	1	4
PS 15:0/18:1-d7	Internal Standard	D7C39H67NO10P	753.542	Negative	M-H	1	4.04
